# Supplementary material for: Constructing more comprehensive pollination networks: integrating diurnal and nocturnal pollen data with visitation in a subalpine wetland community
Source: Front Plant Sci. 2024 Oct 8;15:1464970. doi: 10.3389/fpls.2024.1464970 (PMC11494514; doi:10.3389/fpls.2024.1464970)
Supplement: Supplementary Table 1 — For the plant species found in the three datasets, corresponding module numbers have been indicated Supplementary Figure S3. [file Table1.xlsx]

## Sheet: Supplementary Table 1
Number	Family	Species	Abundance	Diurnal transect	Diurnal pollen analysis	Nocturnal light trapping	Module of Vd	Module of VdPd	Module of VdPdPn
1	Fabaceae	Trifolium repens	8.29	yes	yes	yes	3	5	2
2	Rosaceae	Potentilla cryptotaeniae	5.25	yes	yes	yes	1	3	6
3	Dipsacaceae	Dipsacus asperoides	0	no	yes	no	-	5	2
4	Asteraceae	Cirsium henryi	0.5	yes	yes	yes	4	5	2
5	Caryophyllaceae	Stellaria henryi	0	no	yes	yes	-	1	6
6	Lamiaceae	Lycopus lucidus	0	no	yes	no	-	1	5
7	Rosaceae	Sanguisorba officinalis	5	yes	yes	no	1	2	3
8	Lamiaceae	Clinopodium chinense	73.14	yes	yes	yes	3	5	4
9	Clusiaceae	Hypericum perforatum	1.87	yes	yes	yes	5	5	2
10	Rosaceae	Spiraea japonica	0.01	yes	yes	yes	3	2	3
11	Fabaceae	Vicia cracca	0.34	yes	yes	no	-	5	2
12	Fabaceae	Trifolium pratense	23.05	yes	yes	yes	3	5	4
13	Clusiaceae	Hypericum ascyron	0	yes	no	yes	1	2	3
14	Asteraceae	Cosmos sulphureus	0	yes	no	no	1	5	2
15	Asteraceae	Coreopsis basalis	0	no	yes	no	-	2	3
16	Apiaceae	Bupleurum longicaule	5.62	yes	yes	no	1	3	3
17	Asteraceae	Bidens frondosa	0.07	yes	yes	no	2	1	5
18	Geraniaceae	Geranium rosthornii	3.13	yes	yes	no	1	2	3
19	Apiaceae	Nothosmyrnium japonicum	0	no	yes	no	-	1	6
20	Onagraceae	Epelobium hirsutum	0	no	yes	yes	-	5	1
21	Rosaceae	Agrimonia pilosa	3.87	yes	yes	no	6	3	5
22	Saxifragaceae	Astilbe chinensis	0	no	yes	yes	-	1	5
23	Ranunculaceae	Ranunculus japonicus	0	no	yes	yes	-	1	6
24	Asteraceae	Picris hieracioides	0.11	yes	yes	no	1	2	3
25	Polygonaceae	Polygonum nepalense	15.15	yes	yes	no	6	1	6
26	Plantaginaceae	Veronica henryi	1.1	no	yes	no	-	3	2
27	Asteraceae	Taraxacum mongolicum	0.01	yes	yes	no	6	2	3
28	Brassicaceae	Cardamine stenoloba	0	no	yes	yes	-	4	5
29	Rubiaceae	Rubia cordifolia	0	no	yes	no	-	1	5
30	Fabaceae	Lespedeza thunbergii subsp. formosa	0	no	yes	no	-	1	5
31	Polygonaceae	Polygonum lapathifolium	0.04	yes	no	no	2	1	5
32	Asteraceae	Ligularia veitchiana	0	no	yes	no	-	3	3
33	Asteraceae	Anaphalis aureopunctata	54.62	yes	yes	yes	2	4	6
34	Caryophyllaceae	Stellaria chinensis	0	no	yes	no	-	1	5
35	Clusiaceae	Hypericum erectum	4.09	yes	yes	yes	6	5	2
36	Liliaceae	Hemerocallis fulva	0.34	yes	yes	no	4	4	1
37	Asteraceae	Inula hupehensis	6	yes	yes	yes	4	4	1
38	Commelinaceae	Commelina communis	0.08	yes	yes	no	6	3	2
39	Asteraceae	Erigeron annuus	137.86	yes	yes	yes	4	4	7
40	Onagraceae	Oenothera stricta	0	no	yes	no	-	5	2
41	Primulaceae	Lysimachia stenosepala	0.13	no	yes	yes	-	3	1

## Sheet: Supplementary Table 2
ID	Order	Family	Species	Aperture	Module of Vd	Module of VdPd	Module of VdPdPn
1	Hymenoptera	Apidae	Bombus hypnorum	diurnal	3	5	2
2	Hymenoptera	Apidae	Bombus trifasciatus	diurnal	3	5	4
3	Hymenoptera	Apidae	Bombus pyrosoma	diurnal	3	3	2
4	Hymenoptera	Apidae	Bombus monticola	diurnal	3	5	2
5	Hymenoptera	Apidae	Bombus Infrequens	diurnal	3	5	2
6	Hymenoptera	Apidae	Bombus muscorum	diurnal	3	5	2
7	Hymenoptera	Apidae	Bombus avanus	diurnal	3	5	2
8	Hymenoptera	Apidae	Bombus remotus	diurnal	3	5	2
9	Hymenoptera	Apidae	Apis cerana	diurnal	6	2	3
10	Hymenoptera	Apidae	Eucera longicornis	diurnal	3	5	4
11	Hymenoptera	Andrenidae	Andrena parathoracia	diurnal	3	5	2
12	Hymenoptera	Andrenidae	Andrena vicina	diurnal	3	5	2
13	Hymenoptera	Andrenidae	Andrenidae sp. A	diurnal	1	5	4
14	Hymenoptera	Andrenidae	Andrenidae sp. B	diurnal	2	2	2
15	Hymenoptera	Andrenidae	Andrenidae sp. C	diurnal	1	5	2
16	Hymenoptera	Andrenidae	Andrenidae sp. D	diurnal	1	5	2
17	Hymenoptera	Cerceridae	Cerceris sp. A	diurnal	4	5	2
18	Hymenoptera	Cerceridae	Cerceris sp. B	diurnal	2	4	7
19	Hymenoptera	Formicidae	Prenolepis emmae	nocturnal	-	5	2
20	Hymenoptera	Halictidae	Halictidae sp. A	diurnal	3	5	2
21	Hymenoptera	Halictidae	Lasioglossum pygmaeum	diurnal	6	3	2
22	Hymenoptera	Halictidae	Lasioglossum anomalum	diurnal	4	3	5
23	Hymenoptera	Halictidae	Lasioglossum pauperatum	diurnal	1	2	3
24	Hymenoptera	Halictidae	Lasioglossum occidens	diurnal	3	5	2
25	Hymenoptera	Halictidae	Seladonia virgatella	diurnal	6	3	2
26	Hymenoptera	Halictidae	Halictidae sp. B	diurnal	3	5	2
27	Hymenoptera	Halictidae	Lasioglossum occidens	diurnal	4	5	2
28	Hymenoptera	Andrenidae	Andrena nitida	diurnal	3	5	2
29	Hymenoptera	Andrenidae	Ophion ocellaris	nocturnal	-	5	5
30	Hymenoptera	Ichneumonidae	Rossemia longithorax	diurnal	4	4	7
31	Hymenoptera	Ichneumonidae	Ichneumonidae sp. A	nocturnal	-	5	5
32	Hymenoptera	Megachilidae	Megachilidae sp. A	diurnal	3	5	2
33	Hymenoptera	Melittidae	Melittidae sp. A	diurnal	6	3	2
34	Hymenoptera	Pemphredonidae	Pemphredonidae sp.	diurnal	1	3	3
35	Hymenoptera	Scoliidae	Campsomeris sp.	diurnal	3	5	4
36	Hymenoptera	Tenthredinidae	Tenthredo sp. A	nocturnal	-	5	5
37	Hymenoptera	Tenthredinidae	Tenthredinidae sp.	diurnal	5	5	2
38	Diptera	Syrphidae	Asarkina porcina	diurnal/nocturnal	4	4	1
39	Diptera	Syrphidae	Episyrphus balteatus	diurnal	6	2	3
40	Diptera	Syrphidae	Phtomia zonata	diurnal	3	1	6
41	Diptera	Syrphidae	Eristalis tenax	diurnal	1	2	3
42	Diptera	Syrphidae	Eristalis cerealis	diurnal	5	1	6
43	Diptera	Syrphidae	Melanostoma sp. A	diurnal	1	2	3
44	Diptera	Syrphidae	Melanostoma orientale	diurnal	6	3	5
45	Diptera	Syrphidae	Platycheirus albimanus	diurnal	1	3	3
46	Diptera	Syrphidae	Sphaerophoria macrogaster	diurnal	3	1	7
47	Diptera	Syrphidae	Spilomyia longicornis	diurnal	6	1	6
48	Diptera	Syrphidae	Syrphus vitripennis	diurnal	2	1	6
49	Diptera	Syrphidae	Syrphidae sp. A	diurnal	1	2	3
50	Diptera	Anthomyiidae	Chiastocheta trollii	diurnal	1	2	7
51	Diptera	Bibionidae	Dilophus febrilis	diurnal	1	2	3
52	Diptera	Calliphoridae	Bellardia pandia	diurnal	2	3	3
53	Diptera	Calliphoridae	Chrysomya pinguis	diurnal	4	1	6
54	Diptera	Calliphoridae	Polleniopsis mongolica	diurnal	2	1	6
55	Diptera	Calliphoridae	Calliphoridae sp. A	diurnal	4	4	1
56	Diptera	Calliphoridae	Calliphoridae sp. B	diurnal	6	1	6
57	Diptera	Calliphoridae	Calliphoridae sp. C	diurnal	2	1	6
58	Diptera	Calliphoridae	Calliphoridae sp. D	diurnal	2	4	6
59	Diptera	Chloropidae	Chloropidae sp. A	diurnal	4	4	6
60	Diptera	Chloropidae	Chloropidae sp. B	diurnal	1	3	6
61	Diptera	Muscidae	Lispe orientalis	diurnal	2	4	6
62	Diptera	Muscidae	Coenosia pumila	diurnal	1	3	3
63	Diptera	Muscidae	Graphomya rufitibia	diurnal	4	4	7
64	Diptera	Muscidae	Musca convexifrons	diurnal	2	4	6
65	Diptera	Muscidae	Neomyia yunnanensis	diurnal	1	2	3
66	Diptera	Muscidae	Phaonia subfuscinervis	diurnal	1	3	3
67	Diptera	Muscidae	Muscidae sp. A	diurnal	4	4	5
68	Diptera	Muscidae	Muscidae sp. B	diurnal	4	4	1
69	Diptera	Muscidae	Muscidae sp. C	diurnal	6	1	6
70	Diptera	Tachinidae	Tachinidae sp. A	diurnal	3	5	4
71	Diptera	Piophilidae	Piophilidae sp. A	diurnal	4	5	7
72	Diptera	Piophilidae	Piophilidae sp. B	diurnal	3	5	2
73	Diptera	Rhiniidae	Stomorhina obsoleta	diurnal	1	2	3
74	Diptera	Sarcophagidae	Miltogramma sp. A	diurnal	2	4	6
75	Diptera	Sarcophagidae	Sarcophagidae sp. A	diurnal	2	4	6
76	Diptera	Scathophagidae	Scathophaga stercoraria	nocturnal	-	5	1
77	Diptera	Sciaridae	Claustropyga acanthostyla	diurnal	1	3	7
78	Diptera	Tachinidae	Chetogena janitrix	diurnal	2	4	6
79	Diptera	Tachinidae	Ectophasia crassipennis	diurnal	4	4	1
80	Diptera	Tachinidae	Linnaemya picta	diurnal	2	1	5
81	Diptera	Tachinidae	Pales pavida	diurnal	6	4	6
82	Diptera	Tachinidae	Peleteria varia	diurnal/nocturnal	5	1	5
83	Diptera	Tachinidae	Tachinidae sp. A	diurnal	2	4	6
84	Diptera	Tachinidae	Tachinidae sp. B	diurnal	4	4	4
85	Diptera	Tachinidae	Tachinidae sp. C	diurnal	6	1	7
86	Diptera	Tachinidae	Tachinidae sp. D	diurnal	3	5	4
87	Diptera	Tephritidae	Actinoptera discoidea	diurnal	1	3	6
88	Diptera	Tephritidae	Tephritidae sp. A	diurnal/nocturnal	2	4	5
89	Diptera	Tipulidae	Tipulidae sp. A	nocturnal	-	5	1
90	Coleoptera	Chrysomelidae	Cryptocephalus cantabricus	diurnal	5	5	4
91	Coleoptera	Chrysomelidae	Chrysomelidae sp. A	diurnal	4	4	7
92	Coleoptera	Chrysomelidae	Chrysomelidae sp. B	diurnal	6	5	4
93	Coleoptera	Chrysomelidae	Chrysomelidae sp. C	nocturnal	-	5	2
94	Coleoptera	Chrysomelidae	Mordellistena pumila	diurnal	4	4	7
95	Coleoptera	Pyrochroidae	Schizotus pectinicornis	diurnal	2	4	6
96	Coleoptera	Scarabaeidae	Popillia japonica	diurnal	3	5	4
97	Coleoptera	Scarabaeidae	Scarabaeidae sp. A	diurnal	3	5	4
98	Coleoptera	Scarabaeidae	Scarabaeidae sp. B	nocturnal	-	5	7
99	Hemiptera	Aphrophoridae	Aphrophora sp. A	diurnal	4	4	1
100	Hemiptera	Aphrophoridae	Philagra albinotata	nocturnal	-	5	1
101	Hemiptera	Aphrophoridae	Aphrophoridae sp. A	diurnal	3	5	4
102	Hemiptera	Aphrophoridae	Aphrophoridae sp. B	nocturnal	-	5	1
103	Hemiptera	Cicadellidae	Atkinsoniella heiyuana	diurnal	3	5	4
104	Hemiptera	Cicadellidae	Scaphoideus varius	nocturnal	-	5	4
105	Heteroptera	Lygaeidae	Nysius inconspicuus	diurnal	4	4	7
106	Heteroptera	Lygaeidae	Lygaeidae sp. A	nocturnal	-	5	2
107	Heteroptera	Lygaeidae	Lygaeidae sp. B	nocturnal	-	5	7
108	Heteroptera	Miridae	Adelphocoris suturalis	diurnal/nocturnal	4	4	1
109	Heteroptera	Miridae	Adelphocoris nigritylus	diurnal/nocturnal	3	5	4
110	Heteroptera	Miridae	Phytocoris sp. A	nocturnal	-	5	2
111	Heteroptera	Miridae	Miridae sp. A	diurnal	1	2	3
112	Heteroptera	Rhopalidae	Stictopleurus punctatonervosus	diurnal	4	4	7
113	Heteroptera	Scutelleridae	Scutelleridae sp. A	diurnal	2	1	5
114	Heteroptera	Scutelleridae	Scutelleridae sp. B	diurnal	1	2	3
115	Orthoptera	Acrididae	Frubstorferiola kulinga	diurnal/nocturnal	4	4	1
116	Orthoptera	Gryllotalpidae	Gryllotalpa unispina	nocturnal	-	5	6
117	Orthoptera	Rhaphidophoridae	Diestrammena japanica	nocturnal	-	5	7
118	Orthoptera	Tettigoniidae	Tettigoniidae sp. A	diurnal/nocturnal	4	4	1
119	Lepidoptera	Hesperiidae	Parnara guttata	diurnal	3	5	2
120	Lepidoptera	Lycaenidae	Lycaena phlaeas	diurnal	2	4	7
121	Lepidoptera	Lycaenidae	Pseudozizeeria maha	diurnal	1	2	3
122	Lepidoptera	Nymphalidae	Argynnis paphia	diurnal	4	4	1
123	Lepidoptera	Nymphalidae	Argynnis laodice	diurnal	5	5	2
124	Lepidoptera	Nymphalidae	Argynnis hyperbius	diurnal	3	3	1
125	Lepidoptera	Nymphalidae	Melanargia epimede	diurnal	3	3	1
126	Lepidoptera	Papilionidae	Papilio bianor	diurnal	4	4	1
127	Lepidoptera	Papilionidae	Troides helena	diurnal	4	4	1
128	Lepidoptera	Pieridae	Gonepteryx rhamni	diurnal	3	5	4
129	Lepidoptera	Pieridae	Pieris canidia	diurnal	3	3	1
130	Lepidoptera	Noctuidae	Apamea veterina	nocturnal	-	5	4
131	Lepidoptera	Noctuidae	Chasminodes albonitens	nocturnal	-	5	5
132	Lepidoptera	Noctuidae	Ctenoplusia albostriata	nocturnal	-	5	6
133	Lepidoptera	Noctuidae	Euxoa ochrogaster	nocturnal	-	5	4
134	Lepidoptera	Noctuidae	Noctuidae sp. A	diurnal	3	5	4
135	Lepidoptera	Noctuidae	Noctuidae sp. B	nocturnal	-	5	2
136	Lepidoptera	Noctuidae	Noctuidae sp. C	nocturnal	-	5	2
137	Lepidoptera	Notodontidae	Gazalina chrysolopha	nocturnal	-	5	6
138	Lepidoptera	Adelidae	Crambus alienellus	diurnal/nocturnal	2	4	7
139	Lepidoptera	Crambidae	Spoladea recurvalis	nocturnal	-	5	2
140	Lepidoptera	Crambidae	Crambidae sp. A	nocturnal	-	5	2
141	Lepidoptera	Drepanidae	Habrosyne pyritoides	nocturnal	-	5	7
142	Lepidoptera	Erebidae	Anachrostis sp. A	nocturnal	-	5	4
143	Lepidoptera	Erebidae	Chionarctia nivea	nocturnal	-	5	6
144	Lepidoptera	Geometridae	Abraxas suspecta	nocturnal	-	5	4
145	Lepidoptera	Geometridae	Dindicodes davidaria	nocturnal	-	5	2
146	Lepidoptera	Geometridae	Psilotagma decorata	nocturnal	-	5	2
147	Lepidoptera	Geometridae	Scopula subpunctaria	nocturnal	-	5	1
148	Lepidoptera	Geometridae	Tanaorhinus reciprocata confuciaria	nocturnal	-	5	1
149	Lepidoptera	Geometridae	Geometridae sp. A	nocturnal	-	5	2
150	Lepidoptera	Geometridae	Geometridae sp. B	nocturnal	-	5	6
151	Lepidoptera	Sphingidae	Cechenena lineosa	nocturnal	-	5	1
152	Mecoptera	Panorpidae	Megapanorpa jiangorum	nocturnal	-	5	6
153	Trichoptera	Phryganeidae	Eubasilissa sp. A	nocturnal	-	5	6

## Sheet: Supplementary Table 3
Vd matrix
Taxon	Bombus hypnorum	Bombus trifasciatus	Bombus pyrosoma	Bombus monticola	Bombus Infrequens	Bombus muscorum	Bombus avanus	Bombus remotus	Apis cerana	Eucera longicornis	Andrena parathoracia	Andrena vicina	Andrenidae sp. A	Andrenidae sp. B	Andrenidae sp. C	Andrenidae sp. D	Cerceris sp. A	Cerceris sp. B	Prenolepis emmae	Halictidae sp. A	Lasioglossum pygmaeum	Lasioglossum anomalum	Lasioglossum pauperatum	Lasioglossum occidens	Seladonia virgatella	Halictidae sp. B	Lasioglossum occidens	Andrena nitida	Megachilidae sp. A	Melittidae sp. A	Pemphredonidae sp.	Campsomeris sp.	Tenthredo sp. A	Tenthredinidae sp.	Asarkina porcina	Episyrphus balteatus	Phtomia zonata	Eristalis tenax	Eristalis cerealis	Melanostoma sp. A	Melanostoma orientale	Platycheirus albimanus	Sphaerophoria macrogaster	Syrphus vitripennis	Syrphidae sp. A	Chiastocheta trollii	Dilophus febrilis	Bellardia pandia	Chrysomya pinguis
Trifolium repens	0	1	1	0	1	1	1	1	1	1	1	1	1	0	1	1	1	0	1	0	0	0	1	0	1	0	1	0	1	0	0	0	0	0	0	0	1	0	0	0	0	1	0	0	0	0	0	0	0
Potentilla cryptotaeniae	0	0	0	0	0	0	0	0	0	0	0	0	0	0	0	0	0	0	0	1	1	1	0	0	0	0	0	0	0	0	0	0	0	0	0	0	1	0	1	0	0	0	0	0	0	0	0	0	0
Cirsium henryi	0	0	1	0	0	0	0	0	1	0	0	0	0	0	0	0	1	0	0	0	0	0	0	0	0	1	0	0	0	1	0	0	0	0	0	0	0	0	0	0	0	0	0	0	0	0	1	0	0
Sanguisorba officinalis	0	0	0	0	0	0	0	0	1	0	0	0	0	0	0	0	0	0	0	0	0	0	0	0	0	0	0	0	0	0	0	0	0	0	1	0	1	0	1	0	0	0	0	0	1	0	1	0	1
Clinopodium chinense	1	0	1	1	1	1	1	1	1	0	1	0	0	0	0	0	0	0	1	1	1	1	0	1	0	0	1	0	0	0	0	0	0	0	1	1	1	1	1	0	0	1	0	1	0	0	0	0	0
Hypericum perforatum	0	0	0	0	0	0	0	0	0	0	0	0	0	0	0	0	0	0	0	1	0	1	0	0	0	0	0	0	0	0	0	0	1	0	1	0	1	1	0	0	0	0	0	0	0	0	0	0	0
Spiraea japonica	0	0	0	0	0	0	0	0	0	0	0	0	0	0	0	0	0	0	0	0	0	1	0	0	0	0	0	0	0	0	0	0	0	0	0	0	0	0	0	0	0	0	0	0	0	0	0	0	0
Vicia cracca	0	0	1	0	0	0	0	0	0	0	0	0	0	0	0	0	0	0	0	0	0	0	0	0	0	0	0	0	0	0	0	0	0	0	0	0	0	0	0	0	0	0	0	0	0	0	0	0	0
Trifolium pratense	1	1	1	1	1	1	1	1	1	1	0	0	0	0	0	0	0	0	0	0	1	0	0	0	0	0	1	0	0	0	0	1	0	0	1	1	1	1	1	0	0	0	0	0	0	0	1	0	0
Hypericum ascyron	0	0	0	0	0	0	0	0	0	0	0	0	0	0	0	0	0	0	0	0	0	1	0	0	0	0	0	0	0	0	0	0	0	0	0	0	0	0	1	0	0	0	0	0	0	0	0	0	0
Cosmos sulphureus	0	0	0	0	0	0	0	0	0	0	0	0	0	0	0	1	0	0	0	0	0	0	0	0	0	0	0	0	0	0	0	0	0	0	0	0	0	0	0	0	0	0	0	0	0	0	0	0	0
Bupleurum longicaule	0	0	0	0	0	0	0	0	0	0	0	0	0	0	0	0	0	0	0	0	0	0	0	0	0	0	0	0	0	0	1	0	0	0	0	0	0	0	1	0	1	0	0	0	0	0	0	1	0
Bidens frondosa	0	0	0	0	0	0	0	0	1	0	0	0	0	0	0	0	0	0	0	0	0	0	0	0	0	0	0	0	0	0	0	0	0	0	0	0	0	0	0	0	0	0	0	0	0	0	0	0	0
Geranium rosthornii	0	0	1	0	0	0	0	0	1	0	0	0	1	0	1	1	0	0	1	0	0	1	0	0	0	0	0	0	0	1	0	0	0	0	0	0	1	0	1	0	1	0	0	0	0	1	1	0	0
Agrimonia pilosa	0	0	0	0	0	0	0	0	1	0	0	0	0	0	0	0	0	0	0	0	0	0	0	0	0	0	0	0	0	0	0	0	0	0	0	0	0	0	0	1	0	0	0	0	0	0	0	0	0
Picris hieracioides	0	0	0	0	0	0	0	0	0	0	0	0	0	0	0	0	0	0	0	0	0	0	0	0	0	0	0	0	0	0	0	0	0	0	0	0	0	0	0	0	0	0	0	0	0	0	0	0	0
Polygonum nepalense	0	0	1	0	1	0	0	0	1	0	0	0	0	0	0	0	1	0	0	1	0	1	0	1	0	0	1	0	0	1	0	0	0	0	1	1	1	1	1	0	1	1	1	1	0	0	0	0	1
Taraxacum mongolicum	0	0	0	0	0	0	0	0	1	0	0	0	0	0	0	0	0	0	0	0	0	1	0	0	0	0	0	0	0	0	0	0	0	0	0	0	0	0	0	0	0	0	0	0	0	0	0	0	0
Polygonum lapathifolium	0	0	0	0	0	0	0	0	0	0	0	0	0	0	0	0	0	0	0	0	0	0	0	0	0	0	0	0	0	0	0	0	0	0	0	0	0	0	0	0	0	0	0	1	0	0	0	0	0
Anaphalis aureopunctata	0	0	1	0	0	0	0	0	1	0	1	0	0	1	0	0	1	1	0	1	0	1	0	1	0	0	1	0	0	0	0	0	0	0	0	0	1	1	1	0	0	0	0	1	0	0	1	1	1
Hypericum erectum	0	0	0	0	1	0	0	1	1	0	0	0	0	0	0	0	0	0	1	1	0	0	0	1	0	0	0	0	0	1	0	0	0	0	1	0	1	0	1	0	0	0	0	0	0	0	0	0	0
Hemerocallis fulva	0	0	0	0	0	0	0	0	0	0	0	0	0	0	0	0	0	0	0	0	0	0	0	0	0	0	0	0	0	0	0	0	0	0	0	0	0	0	0	0	0	0	0	0	0	0	0	0	0
Inula hupehensis	0	0	1	0	0	0	0	0	1	0	0	0	0	1	0	0	0	0	0	1	1	1	0	1	0	0	1	0	0	1	0	0	0	0	1	0	1	1	1	0	0	0	0	0	0	0	0	0	1
Commelina communis	0	0	0	0	0	0	0	0	0	0	0	0	0	0	0	0	0	0	0	0	0	0	0	1	0	0	0	0	0	0	0	0	0	0	0	0	0	0	0	0	0	0	0	0	0	0	0	0	0
Erigeron annuus	0	0	0	0	0	0	0	0	1	0	0	0	0	0	0	0	1	1	0	1	1	1	0	1	0	0	0	1	0	0	0	0	0	1	0	1	1	1	1	0	0	1	0	0	0	1	1	0	1
Pd matrix
Taxon	Bombus hypnorum	Bombus pyrosoma	Bombus monticola	Bombus Infrequens	Bombus muscorum	Bombus avanus	Bombus remotus	Apis cerana	Eucera longicornis	Andrena parathoracia	Andrena vicina	Andrenidae sp.A	Andrenidae sp.B	Andrenidae sp.C	Andrenidae sp.D	Cerceris sp.	Apoidea sp.	Lasioglossum pygmaeum	Lasioglossum anomalum	Lasioglossum pauperatum	Seladonia virgatella	Lasioglossum occidens	Melittidae sp.	Episyrphus balteatus	Phtomia zonata	Eristalis tenax	Eristalis cerealis	Melanostoma sp.	Spilomyia longicornis	Syrphus vitripennis	Dilophus febrilis	Bellardia pandia	Chrysomya pinguis	Polleniopsis mongolica	Calliphoridae sp.A	Calliphoridae sp.B	Calliphoridae sp.C	Neomyia yunnanensis	Phaonia subfuscinervis	Muscidae sp.	Stomorhina obsoleta	Claustropyga acanthostyla	Linnaemya picta	Pales pavida	Peleteria varia	Tachinidae sp.	Popillia japonica	Nysius inconspicuus	Adelphocoris suturalis
Trifolium repens	1	1	1	1	1	1	1	1	1	1	1	1	1	1	1	1	1	1	1	1	1	1	1	0	0	1	0	1	0	0	0	0	0	0	1	0	0	0	0	0	1	0	0	0	1	0	1	0	1
Potentilla cryptotaeniae	1	1	1	0	0	1	0	1	0	0	0	0	0	0	0	0	0	0	1	1	1	0	0	0	0	1	0	1	0	0	0	0	1	0	0	0	0	0	0	0	1	0	0	0	0	0	1	0	0
Dipsacus asperoides	0	0	0	0	0	0	0	0	0	0	0	0	0	0	0	0	1	0	0	0	0	0	0	0	0	0	0	0	0	0	0	0	0	0	0	0	0	0	0	0	0	0	0	0	0	0	0	0	0
Cirsium henryi	1	1	1	1	1	1	1	1	1	0	0	0	1	1	1	1	1	1	0	0	1	0	1	1	1	1	0	0	0	0	1	0	1	0	1	0	0	0	1	0	1	0	1	0	0	0	0	0	0
Stellaria henryi	0	0	0	0	0	0	0	0	0	0	0	0	0	0	0	0	0	0	0	0	0	0	0	0	1	0	0	0	0	0	0	0	1	0	0	0	0	0	0	0	0	0	0	0	0	0	0	0	0
Lycopus lucidus	0	0	0	0	0	0	0	0	0	0	0	0	0	0	0	0	0	0	1	0	0	0	0	0	0	0	0	0	0	0	0	0	1	0	0	0	0	0	0	0	1	0	1	0	0	0	0	0	0
Sanguisorba officinalis	0	0	0	0	0	0	0	1	0	0	0	0	0	0	0	0	0	1	0	1	0	0	0	1	1	0	0	1	0	0	1	0	1	0	1	0	0	1	0	0	1	0	1	0	1	0	0	0	0
Clinopodium chinense	1	1	1	1	1	1	1	1	1	1	0	1	0	1	1	1	1	1	1	1	1	1	1	1	1	1	1	1	0	0	0	0	0	0	0	0	0	0	0	0	1	0	0	0	1	1	0	0	0
Hypericum perforatum	1	1	1	0	0	1	1	0	0	1	0	0	1	0	1	0	1	1	0	1	1	1	1	1	0	1	1	1	0	0	0	0	0	0	0	0	0	0	1	0	1	0	1	0	1	0	0	0	0
Fragaria nilgerrensis var.mairei	1	0	0	0	0	0	0	1	0	0	0	0	0	0	0	0	0	0	0	1	0	0	0	0	0	1	1	0	0	0	0	0	0	0	0	0	0	1	0	0	1	0	0	0	1	0	1	0	0
Vicia cracca	0	1	0	1	0	1	0	1	0	1	1	0	0	0	0	0	0	0	0	0	0	1	0	0	0	0	0	0	0	0	0	0	0	0	0	0	0	0	0	0	0	0	0	0	0	0	0	0	0
Trifolium pratense	1	1	1	1	1	1	1	1	1	1	1	1	0	1	1	1	1	0	0	1	1	1	1	1	0	1	1	1	0	0	0	0	0	0	1	0	0	1	1	0	1	0	1	0	1	0	1	0	0
Coreopsis basalis	0	0	0	0	0	0	0	0	0	0	0	0	0	0	0	0	0	0	0	0	0	0	0	1	0	1	0	0	0	0	0	0	0	0	0	0	0	0	0	0	1	0	0	0	0	0	0	0	0
Bupleurum longicaule	0	1	0	0	0	0	0	1	0	0	0	0	0	0	0	0	0	0	1	1	0	0	1	0	0	1	0	0	0	0	0	0	0	0	0	0	0	1	0	0	1	0	1	0	1	0	0	0	0
Bidens frondosa	0	0	0	0	0	0	0	1	0	0	0	0	0	0	0	0	0	0	0	0	0	0	0	0	0	0	0	0	0	0	0	0	0	0	0	0	0	0	0	0	0	0	0	0	0	0	0	0	0
Geranium rosthornii	0	0	1	0	0	0	0	1	0	0	0	0	1	1	0	0	1	0	0	1	0	0	0	1	0	0	0	0	0	0	0	0	0	0	0	0	0	0	0	0	0	0	0	0	0	0	0	0	0
Nothosmyrnium japonicum	0	0	1	0	0	0	0	0	0	0	0	0	0	0	0	0	1	0	0	0	0	0	0	0	1	1	1	0	0	1	0	0	1	1	1	1	0	1	1	0	1	1	1	0	1	0	0	0	0
Epelobium sp.	1	0	0	0	0	0	0	0	0	0	0	0	0	0	0	0	0	0	0	0	0	0	0	0	0	0	0	0	0	0	0	0	0	0	0	0	0	0	0	0	0	0	0	0	0	0	0	0	0
Agrimonia pilosa	0	0	0	0	0	0	0	0	0	0	0	0	0	0	0	0	0	1	1	0	0	0	1	0	0	0	0	0	0	0	0	0	0	0	0	0	0	0	0	0	0	0	0	0	1	0	0	0	0
Astilbe chinensis	0	0	0	0	0	0	0	0	0	0	0	0	0	0	0	0	0	0	0	0	0	0	0	0	0	0	0	0	0	1	0	0	0	0	0	0	0	0	0	0	0	0	1	0	1	0	0	0	0
Ranunculus japonicus Thunb.	0	0	0	0	0	0	0	0	0	0	0	0	0	0	0	0	0	0	0	0	0	0	0	0	0	0	0	0	0	0	0	0	1	0	0	1	1	0	0	0	1	0	0	0	1	0	0	0	0
Picris hieracioides	0	0	0	0	0	0	0	0	0	0	0	0	1	0	1	0	0	0	0	0	0	0	0	1	0	0	0	0	0	0	0	0	0	0	0	0	0	0	0	0	0	0	0	0	0	0	0	0	0
Polygonum nepalense	0	0	0	1	0	1	0	0	0	0	0	1	1	0	0	0	0	0	0	0	0	0	1	1	1	1	1	1	1	0	0	0	0	0	1	0	0	0	0	0	1	0	1	0	1	0	0	0	0
Veronica laxa	0	0	0	0	0	0	0	0	0	0	0	0	0	0	0	0	0	1	0	0	1	0	1	1	0	1	0	0	0	0	0	0	0	0	0	0	0	0	0	0	0	0	0	0	0	0	0	0	0
Taraxacum mongolicum	0	0	0	0	0	0	0	0	0	0	0	0	0	0	0	0	0	0	0	1	0	0	0	0	0	1	0	0	0	0	0	0	0	0	0	0	0	0	0	0	0	0	0	0	0	0	0	0	0
Cardamine stenoloba	0	0	0	0	0	0	0	0	0	0	0	0	0	0	0	0	0	0	0	0	0	0	0	0	0	0	0	0	0	0	0	0	0	0	0	0	0	0	0	1	0	0	0	0	1	1	0	0	0
Rubia cordifolia	0	0	0	0	0	0	0	0	0	0	0	0	0	0	0	0	0	0	0	0	0	0	0	0	0	0	0	0	0	0	0	0	0	0	0	0	0	0	0	0	0	0	1	0	1	0	0	0	0
Lespedeza thunbergii subsp. formosa	0	0	0	0	0	0	0	0	0	0	0	0	0	0	0	0	0	0	0	0	0	0	0	0	0	0	0	0	0	0	0	0	0	0	0	0	0	0	0	0	0	0	1	0	1	0	0	0	0
Ligularia veitchiana	0	1	0	0	0	0	0	0	0	0	0	0	0	0	0	0	0	0	0	0	0	0	0	1	0	0	0	0	0	0	0	0	0	0	0	0	0	0	0	0	0	0	0	0	0	0	0	0	0
Anaphalis aureopunctata	0	0	0	0	0	0	0	1	0	1	0	0	0	0	0	1	1	0	1	0	0	0	0	0	1	1	1	1	0	1	0	1	1	0	1	0	0	1	0	0	1	0	1	0	0	0	0	1	0
Stellaria chinensis	0	0	0	0	0	0	0	0	0	0	0	0	0	0	0	0	0	0	0	0	0	0	0	0	0	0	0	0	0	0	0	0	0	0	0	0	0	0	0	0	0	0	1	0	1	0	0	0	0
Hypericum erectum	1	1	1	1	1	1	1	1	0	0	0	1	1	1	1	1	1	0	1	1	1	1	1	1	0	1	1	1	0	0	0	0	0	0	0	0	0	0	0	0	0	0	1	0	1	0	0	0	1
Hemerocallis fulva	0	0	0	0	0	0	0	0	0	0	0	0	0	0	0	0	0	0	0	0	0	0	0	0	0	0	0	0	0	0	0	0	0	0	0	0	0	0	0	0	0	0	0	0	1	0	0	0	0
Inula hupehensis	1	1	1	1	0	0	0	1	0	0	0	1	1	1	1	0	0	1	0	1	1	0	1	1	1	1	1	1	0	0	0	0	1	0	1	0	0	0	0	1	1	0	1	1	1	0	0	0	0
Commelina communis	0	1	0	1	0	0	0	0	0	0	0	0	0	0	0	0	0	0	0	0	0	0	1	0	0	0	0	0	0	0	0	0	0	0	0	0	0	0	0	0	0	0	0	0	0	0	0	0	0
Erigeron annuus	1	1	1	1	0	0	0	1	1	0	0	0	1	0	0	1	1	0	1	1	1	0	0	1	1	1	1	1	0	0	1	0	1	0	0	1	1	1	1	1	1	1	1	0	1	1	1	1	1
Oenothera stricta	0	1	0	1	1	0	1	1	0	0	0	0	0	0	0	0	0	0	0	0	0	0	0	0	0	0	0	0	0	0	0	0	0	0	0	0	0	0	0	0	0	0	0	0	0	0	0	0	0
Lysimachia stenosepala	0	1	0	0	0	0	0	0	0	0	0	0	0	0	0	0	0	0	1	0	0	0	1	0	0	0	0	0	0	0	0	0	0	0	0	0	0	1	0	0	0	0	0	0	0	0	0	0	0
VdPd matrix
Taxon	Bombus hypnorum	Bombus trifasciatus	Bombus pyrosoma	Bombus monticola	Bombus Infrequens	Bombus muscorum	Bombus avanus	Bombus remotus	Apis cerana	Eucera longicornis	Andrena parathoracia	Andrena vicina	Andrenidae sp. A	Andrenidae sp. B	Andrenidae sp. C	Andrenidae sp. D	Cerceris sp. A	Cerceris sp. B	Prenolepis emmae	Halictidae sp. A	Lasioglossum pygmaeum	Lasioglossum anomalum	Lasioglossum pauperatum	Lasioglossum occidens	Seladonia virgatella	Halictidae sp. B	Lasioglossum occidens	Andrena nitida	Megachilidae sp. A	Melittidae sp. A	Pemphredonidae sp.	Campsomeris sp.	Tenthredo sp. A	Tenthredinidae sp.	Asarkina porcina	Episyrphus balteatus	Phtomia zonata	Eristalis tenax	Eristalis cerealis	Melanostoma sp. A	Melanostoma orientale	Platycheirus albimanus	Sphaerophoria macrogaster	Syrphus vitripennis	Syrphidae sp. A	Chiastocheta trollii	Dilophus febrilis	Bellardia pandia	Chrysomya pinguis
Trifolium repens	1	1	1	1	1	1	1	1	1	1	1	1	1	1	1	1	1	0	1	1	1	1	1	1	1	0	1	0	1	1	0	0	0	0	0	0	1	0	1	0	0	1	0	0	0	0	0	0	0
Potentilla cryptotaeniae	1	0	1	1	0	0	1	0	1	0	0	0	0	0	0	0	0	0	0	1	1	1	0	1	0	0	0	0	0	0	0	0	0	0	0	0	1	0	1	0	0	0	0	0	0	0	0	0	1
Dipsacus asperoides	0	0	0	0	0	0	0	0	0	0	0	0	0	0	0	0	0	0	1	0	0	0	0	0	0	0	0	0	0	0	0	0	0	0	0	0	0	0	0	0	0	0	0	0	0	0	0	0	0
Cirsium henryi	1	0	1	1	1	1	1	1	1	1	0	0	0	1	1	1	1	0	1	1	0	0	0	1	0	1	0	0	0	1	0	0	0	0	1	1	1	0	0	0	0	0	0	0	0	0	1	0	1
Stellaria henryi	0	0	0	0	0	0	0	0	0	0	0	0	0	0	0	0	0	0	0	0	0	0	0	0	0	0	0	0	0	0	0	0	0	0	0	1	0	0	0	0	0	0	0	0	0	0	0	0	1
Lycopus lucidus	0	0	0	0	0	0	0	0	0	0	0	0	0	0	0	0	0	0	0	0	1	0	0	0	0	0	0	0	0	0	0	0	0	0	0	0	0	0	0	0	0	0	0	0	0	0	0	0	1
Sanguisorba officinalis	0	0	0	0	0	0	0	0	1	0	0	0	0	0	0	0	0	0	0	1	0	1	0	0	0	0	0	0	0	0	0	0	0	0	1	1	1	0	1	0	0	0	0	0	1	0	1	0	1
Clinopodium chinense	1	0	1	1	1	1	1	1	1	1	1	0	1	0	1	1	1	0	1	1	1	1	0	1	0	0	1	0	0	1	0	0	0	0	1	1	1	1	1	0	0	1	0	1	0	0	0	0	0
Hypericum perforatum	1	0	1	1	0	0	1	1	0	0	1	0	0	1	0	1	0	0	1	1	0	1	0	1	0	0	1	0	0	1	0	0	1	0	1	0	1	1	1	0	0	0	0	0	0	0	0	0	0
Spiraea japonica	1	0	0	0	0	0	0	0	1	0	0	0	0	0	0	0	0	0	0	0	0	1	0	0	0	0	0	0	0	0	0	0	0	0	0	0	1	1	0	0	0	0	0	0	0	0	0	0	0
Vicia cracca	0	0	1	0	1	0	1	0	1	0	1	1	0	0	0	0	0	0	0	0	0	0	0	0	0	0	1	0	0	0	0	0	0	0	0	0	0	0	0	0	0	0	0	0	0	0	0	0	0
Trifolium pratense	1	1	1	1	1	1	1	1	1	1	1	1	1	0	1	1	1	0	1	0	1	1	0	1	0	0	1	0	0	1	0	1	0	0	1	1	1	1	1	0	0	0	0	0	0	0	1	0	0
Hypericum ascyron	0	0	0	0	0	0	0	0	0	0	0	0	0	0	0	0	0	0	0	0	0	1	0	0	0	0	0	0	0	0	0	0	0	0	0	0	0	0	1	0	0	0	0	0	0	0	0	0	0
Cosmos sulphureus	0	0	0	0	0	0	0	0	0	0	0	0	0	0	0	1	0	0	0	0	0	0	0	0	0	0	0	0	0	0	0	0	0	0	0	0	0	0	0	0	0	0	0	0	0	0	0	0	0
Coreopsis basalis	0	0	0	0	0	0	0	0	0	0	0	0	0	0	0	0	0	0	0	0	0	0	0	0	0	0	0	0	0	0	0	0	0	0	1	0	1	0	0	0	0	0	0	0	0	0	0	0	0
Bupleurum longicaule var.franchetii	0	0	1	0	0	0	0	0	1	0	0	0	0	0	0	0	0	0	0	0	1	1	0	0	0	0	0	0	0	1	1	0	0	0	0	0	1	0	1	0	1	0	0	0	0	0	0	1	0
Bidens frondosa	0	0	0	0	0	0	0	0	1	0	0	0	0	0	0	0	0	0	0	0	0	0	0	0	0	0	0	0	0	0	0	0	0	0	0	0	0	0	0	0	0	0	0	0	0	0	0	0	0
Geranium rosthornii	0	0	1	1	0	0	0	0	1	0	0	0	1	1	1	1	0	0	1	0	0	1	0	0	0	0	0	0	0	1	0	0	0	0	1	0	1	0	1	0	1	0	0	0	0	1	1	0	0
Nothosmyrnium japonicum	0	0	0	1	0	0	0	0	0	0	0	0	0	0	0	0	0	0	1	0	0	0	0	0	0	0	0	0	0	0	0	0	0	0	0	1	1	1	0	0	0	0	0	1	0	0	0	0	1
Epelobium hirsutum	1	0	0	0	0	0	0	0	0	0	0	0	0	0	0	0	0	0	0	0	0	0	0	0	0	0	0	0	0	0	0	0	0	0	0	0	0	0	0	0	0	0	0	0	0	0	0	0	0
Agrimonia pilosa	0	0	0	0	0	0	0	0	1	0	0	0	0	0	0	0	0	0	0	1	1	0	0	0	0	0	0	0	0	1	0	0	0	0	0	0	0	0	0	1	0	0	0	0	0	0	0	0	0
Astilbe chinensis	0	0	0	0	0	0	0	0	0	0	0	0	0	0	0	0	0	0	0	0	0	0	0	0	0	0	0	0	0	0	0	0	0	0	0	0	0	0	0	0	0	0	0	1	0	0	0	0	0
Ranunculus japonicus	0	0	0	0	0	0	0	0	0	0	0	0	0	0	0	0	0	0	0	0	0	0	0	0	0	0	0	0	0	0	0	0	0	0	0	0	0	0	0	0	0	0	0	0	0	0	0	0	1
Picris hieracioides	0	0	0	0	0	0	0	0	0	0	0	0	0	1	0	1	0	0	0	0	0	0	0	0	0	0	0	0	0	0	0	0	0	0	1	0	0	0	0	0	0	0	0	0	0	0	0	0	0
Polygonum nepalense	0	0	1	0	1	0	1	0	1	0	0	0	1	1	0	0	1	0	0	1	0	1	0	1	0	0	1	0	0	1	0	0	0	0	1	1	1	1	1	0	1	1	1	1	0	0	0	0	1
Veronica henryi	0	0	0	0	0	0	0	0	0	0	0	0	0	0	0	0	0	0	0	1	0	0	0	1	0	0	0	0	0	1	0	0	0	0	1	0	1	0	0	0	0	0	0	0	0	0	0	0	0
Taraxacum mongolicum	0	0	0	0	0	0	0	0	1	0	0	0	0	0	0	0	0	0	0	0	0	1	0	0	0	0	0	0	0	0	0	0	0	0	0	0	1	0	0	0	0	0	0	0	0	0	0	0	0
Cardamine stenoloba	0	0	0	0	0	0	0	0	0	0	0	0	0	0	0	0	0	0	0	0	0	0	0	0	0	0	0	0	0	0	0	0	0	0	0	0	0	0	0	0	0	0	0	0	0	0	0	0	0
Rubia cordifolia	0	0	0	0	0	0	0	0	0	0	0	0	0	0	0	0	0	0	0	0	0	0	0	0	0	0	0	0	0	0	0	0	0	0	0	0	0	0	0	0	0	0	0	0	0	0	0	0	0
Lespedeza thunbergii subsp. formosa	0	0	0	0	0	0	0	0	0	0	0	0	0	0	0	0	0	0	0	0	0	0	0	0	0	0	0	0	0	0	0	0	0	0	0	0	0	0	0	0	0	0	0	0	0	0	0	0	0
Polygonum lapathifolium	0	0	0	0	0	0	0	0	0	0	0	0	0	0	0	0	0	0	0	0	0	0	0	0	0	0	0	0	0	0	0	0	0	0	0	0	0	0	0	0	0	0	0	1	0	0	0	0	0
Ligularia veitchiana	0	0	1	0	0	0	0	0	0	0	0	0	0	0	0	0	0	0	0	0	0	0	0	0	0	0	0	0	0	0	0	0	0	0	1	0	0	0	0	0	0	0	0	0	0	0	0	0	0
Anaphalis aureopunctata	0	0	1	0	0	0	0	0	1	0	1	0	0	1	0	0	1	1	1	1	1	1	0	1	0	0	1	0	0	0	0	0	0	0	0	1	1	1	1	0	0	0	0	1	0	0	1	1	1
Stellaria chinensis	0	0	0	0	0	0	0	0	0	0	0	0	0	0	0	0	0	0	0	0	0	0	0	0	0	0	0	0	0	0	0	0	0	0	0	0	0	0	0	0	0	0	0	0	0	0	0	0	0
Hypericum erectum	1	0	1	1	1	1	1	1	1	0	0	0	1	1	1	1	1	0	1	1	1	1	0	1	0	0	1	0	0	1	0	0	0	0	1	0	1	1	1	0	0	0	0	0	0	0	0	0	0
Hemerocallis fulva	0	0	0	0	0	0	0	0	0	0	0	0	0	0	0	0	0	0	0	0	0	0	0	0	0	0	0	0	0	0	0	0	0	0	0	0	0	0	0	0	0	0	0	0	0	0	0	0	0
Inula hupehensis	1	0	1	1	1	0	0	0	1	0	0	0	1	1	1	1	0	0	0	1	1	1	0	1	0	0	1	0	0	1	0	0	0	0	1	1	1	1	1	0	0	0	0	0	0	0	0	0	1
Commelina communis	0	0	1	0	1	0	0	0	0	0	0	0	0	0	0	0	0	0	0	0	0	0	0	1	0	0	0	0	0	1	0	0	0	0	0	0	0	0	0	0	0	0	0	0	0	0	0	0	0
Erigeron annuus	1	0	1	1	1	0	0	0	1	1	0	0	0	1	0	0	1	1	1	1	1	1	0	1	0	0	0	1	0	0	0	0	0	1	1	1	1	1	1	0	0	1	0	0	0	1	1	0	1
Oenothera stricta	0	0	1	0	1	1	0	1	1	0	0	0	0	0	0	0	0	0	0	0	0	0	0	0	0	0	0	0	0	0	0	0	0	0	0	0	0	0	0	0	0	0	0	0	0	0	0	0	0
Lysimachia stenosepala	0	0	1	0	0	0	0	0	0	0	0	0	0	0	0	0	0	0	0	0	1	0	0	0	0	0	0	0	0	1	0	0	0	0	0	0	0	0	0	0	0	0	0	0	0	0	0	0	0
Pn matrix
Taxon	Ophion ocellaris	Ichneumonidae sp. A	Tenthredo sp. A	Asarkina porcina	Scathophaga stercoraria	Peleteria varia	Tephritidae sp. A	Chrysomelidae sp. C	Scarabaeidae sp. B	Philagra albinotata	Aphrophoridae sp. B	Scaphoideus varius	Lygaeidae sp. A	Lygaeidae sp. B	Adelphocoris suturalis	Adelphocoris nigritylus	Phytocoris sp. A	Apamea veterina	Chasminodes albonitens	Ctenoplusia albostriata	Euxoa ochrogaster	Noctuidae sp. B	Noctuidae sp. C	Gazalina chrysolopha	Crambus alienellus	Spoladea recurvalis	Crambidae sp. A	Habrosyne pyritoides	Anachrostis sp. A	Chionarctia nivea	Abraxas suspecta	Dindicodes davidaria	Psilotagma decorata	Scopula subpunctaria	Tanaorhinus reciprocata confuciaria	Geometridae sp. A	Geometridae sp. B	Cechenena lineosa	Megapanorpa jiangorum	Eubasilissa sp. A	Prenolepis emmae	Tipulidae sp. A	Frubstorferiola kulinga	Gryllotalpa unispina	Diestrammena japanica	Tettigoniidae sp. A
Trifolium repens	1	1	0	0	1	0	0	0	0	0	0	0	0	0	1	1	1	1	0	0	0	0	0	1	1	0	0	0	0	0	0	0	0	0	0	0	0	1	1	0	0	1	0	0	0	0
Cirsium henryi	0	0	0	0	0	0	0	0	0	0	0	0	0	0	0	0	0	0	0	0	0	0	0	1	0	0	1	1	1	0	0	0	0	1	0	0	0	0	0	0	1	1	0	1	0	0
Stellaria henryi	0	0	0	0	0	0	0	0	0	0	0	0	0	0	0	0	0	0	0	0	0	0	0	0	0	0	0	0	0	0	0	0	0	0	0	0	0	0	0	0	0	0	1	0	0	0
Clinopodium repens	0	0	0	0	0	0	0	0	0	0	0	0	0	1	0	0	0	0	0	0	0	0	0	1	0	0	0	0	0	0	0	0	0	0	0	0	1	0	0	0	0	0	0	0	0	0
Hypericum perforatum	1	0	0	0	0	0	1	0	0	0	0	0	0	0	0	0	0	0	0	0	0	0	0	0	0	0	0	0	0	0	0	1	1	0	0	0	1	1	1	0	0	0	0	0	0	0
Trifolium pratense	0	1	0	0	0	0	0	0	0	0	0	0	0	0	0	0	1	0	0	1	0	0	1	1	0	0	1	0	0	0	0	0	0	1	1	0	0	1	1	0	0	0	0	0	0	0
Hypericum ascyron	0	0	0	0	0	0	0	0	0	0	0	0	0	0	0	0	0	0	0	0	0	0	1	0	0	0	0	0	0	0	0	0	0	0	0	0	0	0	0	0	0	0	0	0	0	0
Epelobium hirsutum	0	0	0	0	0	0	0	0	0	0	0	0	0	0	0	0	0	0	0	0	0	0	0	0	0	0	0	0	0	0	0	0	0	0	0	0	0	0	0	0	0	0	0	1	0	0
Ranunculus japonicus	0	0	0	0	0	0	0	0	0	0	0	1	0	0	0	0	0	0	0	0	0	0	0	0	0	0	0	0	0	0	0	0	0	0	0	0	0	0	0	1	0	0	0	0	0	0
Cardamine stenoloba	0	1	1	1	0	0	0	0	0	0	0	0	0	0	0	0	0	0	0	0	0	0	0	0	0	0	0	0	0	0	0	0	0	0	0	0	0	0	0	0	0	0	0	0	0	0
Astilbe chinensis	0	0	0	0	0	0	0	1	0	0	0	0	0	0	0	0	0	0	0	0	0	0	0	0	1	0	0	0	0	0	0	0	0	0	0	0	0	0	0	0	0	0	0	0	0	0
Potentilla cryptotaeniae	0	0	0	0	0	0	1	0	0	0	0	0	0	0	0	0	1	1	0	0	1	0	0	0	0	1	0	0	0	0	0	0	0	0	0	1	0	1	0	0	0	0	0	0	0	0
Anaphalis aureopunctata	0	0	0	0	0	0	1	0	0	0	0	0	0	0	0	0	1	0	0	0	0	0	0	0	0	0	0	0	0	1	1	0	0	0	0	0	0	0	0	0	0	0	0	0	1	1
Hypericum erectum	0	0	0	0	0	0	0	0	0	1	0	0	0	0	0	0	1	1	1	0	0	0	0	0	0	0	0	0	0	0	0	0	0	0	0	0	0	0	0	0	0	0	0	0	0	0
Spiraea japonica var.acuminata	0	0	0	0	0	0	0	0	0	0	0	0	0	0	0	0	1	0	0	0	0	1	0	0	0	0	0	0	0	0	0	0	0	0	0	0	0	0	0	0	0	0	0	0	0	0
Inula hupehensis	0	0	0	0	1	0	1	0	1	0	0	1	1	0	0	1	1	0	0	1	0	1	1	1	0	0	0	0	0	0	0	0	0	1	0	0	0	0	0	1	1	1	0	0	0	0
Erigeron annuus	0	0	0	0	0	0	1	0	0	0	1	0	0	0	0	1	1	0	0	0	0	1	0	1	0	0	0	0	0	0	1	0	0	1	0	0	0	0	0	0	0	1	0	0	0	0
Lysimachia stenosepala	0	0	0	0	1	1	0	0	0	0	0	0	0	0	0	0	0	0	0	1	0	0	0	0	0	0	0	0	0	0	0	0	0	0	0	0	0	0	0	0	0	0	0	0	0	0
VdPdPn matrix
Taxon	Bombus hypnorum	Bombus trifasciatus	Bombus pyrosoma	Bombus monticola	Bombus Infrequens	Bombus muscorum	Bombus avanus	Bombus remotus	Apis cerana	Eucera longicornis	Andrena parathoracia	Andrena vicina	Andrenidae sp. A	Andrenidae sp. B	Andrenidae sp. C	Andrenidae sp. D	Cerceris sp. A	Cerceris sp. B	Prenolepis emmae	Apoidea sp.	Lasioglossum pygmaeum	Lasioglossum anomalum	Lasioglossum pauperatum	Lasioglossum occidens	Seladonia virgatella	Apoidea sp.	Lasioglossum occidens	Andrena nitida	Ophion ocellaris	Rossemia longithorax	Ichneumonidae sp.	Megachilidae sp.	Melittidae sp.	Pemphredonidae sp.	Campsomeris sp.	Tenthredo sp.A	Tenthredo sp. B	Asarkina porcina	Episyrphus balteatus	Phtomia zonata	Eristalis tenax	Eristalis cerealis	Melanostoma sp. A	Melanostoma orientale	Platycheirus albimanus	Sphaerophoria macrogaster	Syrphus vitripennis	Syrphus vitripennis	Syrphidae sp. A
Trifolium repens	1	1	1	1	1	1	1	1	1	1	1	1	1	1	1	1	1	0	1	1	1	1	1	1	1	1	0	1	1	0	0	1	1	0	0	0	0	1	0	0	1	0	1	0	0	1	0	0	0
Potentilla cryptotaeniae	1	0	1	1	0	0	1	0	1	0	0	0	0	0	0	0	0	0	0	0	1	1	1	0	1	0	0	0	0	0	0	0	0	0	0	0	0	0	0	0	1	0	1	0	0	0	0	0	0
Dipsacus asperoides	0	0	0	0	0	0	0	0	0	0	0	0	0	0	0	0	0	0	0	1	0	0	0	0	0	0	0	0	0	0	0	0	0	0	0	0	0	0	0	0	0	0	0	0	0	0	0	0	0
Cirsium henryi	1	0	1	1	1	1	1	1	1	1	0	0	0	1	1	1	1	0	0	1	1	0	0	0	1	0	1	0	0	0	0	0	1	0	0	0	0	0	1	1	1	0	0	0	0	0	0	0	0
Stellaria henryi	0	0	0	0	0	0	0	0	0	0	0	0	0	0	0	0	0	0	0	0	0	0	0	0	0	0	0	0	0	0	0	0	0	0	0	0	0	0	0	1	0	0	0	0	0	0	0	0	0
Lycopus lucidus	0	0	0	0	0	0	0	0	0	0	0	0	0	0	0	0	0	0	0	0	0	1	0	0	0	0	0	0	0	0	0	0	0	0	0	0	0	0	0	0	0	0	0	0	0	0	0	0	0
Sanguisorba officinalis	0	0	0	0	0	0	0	0	1	0	0	0	0	0	0	0	0	0	0	0	1	0	1	0	0	0	0	0	0	0	0	0	0	0	0	0	0	0	1	1	1	0	1	0	0	0	0	0	1
Clinopodium chinense	1	0	1	1	1	1	1	1	1	1	1	0	1	0	1	1	1	0	0	1	1	1	1	0	1	0	0	1	0	0	0	0	1	0	0	0	0	0	1	1	1	1	1	0	0	1	0	1	0
Hypericum perforatum	1	0	1	1	0	0	1	1	0	0	1	0	0	1	0	1	0	0	1	1	1	0	1	0	1	0	0	1	0	0	0	0	1	0	0	0	1	0	1	0	1	1	1	0	0	0	0	0	0
Spiraea japonica	1	0	0	0	0	0	0	0	1	0	0	0	0	0	0	0	0	0	0	0	0	0	1	0	0	0	0	0	0	0	0	0	0	0	0	0	0	0	0	0	1	1	0	0	0	0	0	0	0
Vicia cracca	0	0	1	0	1	0	1	0	1	0	1	1	0	0	0	0	0	0	0	0	0	0	0	0	0	0	0	1	0	0	0	0	0	0	0	0	0	0	0	0	0	0	0	0	0	0	0	0	0
Trifolium pratense	1	1	1	1	1	1	1	1	1	1	1	1	1	0	1	1	1	0	0	1	0	1	1	0	1	0	0	1	1	0	0	0	1	0	1	0	0	0	1	1	1	1	1	0	0	0	0	0	0
Hypericum ascyron	0	0	0	0	0	0	0	0	0	0	0	0	0	0	0	0	0	0	0	0	0	0	1	0	0	0	0	0	0	0	0	0	0	0	0	0	0	0	0	0	0	0	1	0	0	0	0	0	0
Cosmos sulphureus	0	0	0	0	0	0	0	0	0	0	0	0	0	0	0	1	0	0	0	0	0	0	0	0	0	0	0	0	0	0	0	0	0	0	0	0	0	0	0	0	0	0	0	0	0	0	0	0	0
Coreopsis basalis	0	0	0	0	0	0	0	0	0	0	0	0	0	0	0	0	0	0	0	0	0	0	0	0	0	0	0	0	0	0	0	0	0	0	0	0	0	0	1	0	1	0	0	0	0	0	0	0	0
Bupleurum longicaule var.franchetii	0	0	1	0	0	0	0	0	1	0	0	0	0	0	0	0	0	0	0	0	0	1	1	0	0	0	0	0	0	0	0	0	1	1	0	0	0	0	0	0	1	0	1	0	1	0	0	0	0
Bidens frondosa	0	0	0	0	0	0	0	0	1	0	0	0	0	0	0	0	0	0	0	0	0	0	0	0	0	0	0	0	0	0	0	0	0	0	0	0	0	0	0	0	0	0	0	0	0	0	0	0	0
Geranium rosthornii	0	0	1	1	0	0	0	0	1	0	0	0	1	1	1	1	0	0	0	1	0	0	1	0	0	0	0	0	0	0	0	0	1	0	0	0	0	0	1	0	1	0	1	0	1	0	0	0	0
Nothosmyrnium japonicum	0	0	0	1	0	0	0	0	0	0	0	0	0	0	0	0	0	0	0	1	0	0	0	0	0	0	0	0	0	0	0	0	0	0	0	0	0	0	0	1	1	1	0	0	0	0	0	1	0
Epelobium hirsutum	1	0	0	0	0	0	0	0	0	0	0	0	0	0	0	0	0	0	0	0	0	0	0	0	0	0	0	0	0	0	0	0	0	0	0	0	0	0	0	0	0	0	0	0	0	0	0	0	0
Agrimonia pilosa	0	0	0	0	0	0	0	0	1	0	0	0	0	0	0	0	0	0	0	0	1	1	0	0	0	0	0	0	0	0	0	0	1	0	0	0	0	0	0	0	0	0	0	1	0	0	0	0	0
Astilbe chinensis	0	0	0	0	0	0	0	0	0	0	0	0	0	0	0	0	0	0	0	0	0	0	0	0	0	0	0	0	0	0	0	0	0	0	0	0	0	0	0	0	0	0	0	0	0	0	0	1	0
Ranunculus japonicus	0	0	0	0	0	0	0	0	0	0	0	0	0	0	0	0	0	0	0	0	0	0	0	0	0	0	0	0	0	0	0	0	0	0	0	0	0	0	0	0	0	0	0	0	0	0	0	0	0
Picris hieracioides	0	0	0	0	0	0	0	0	0	0	0	0	0	1	0	1	0	0	0	0	0	0	0	0	0	0	0	0	0	0	0	0	0	0	0	0	0	0	1	0	0	0	0	0	0	0	0	0	0
Polygonum nepalense	0	0	1	0	1	0	1	0	1	0	0	0	1	1	0	0	1	0	0	0	1	0	1	0	1	0	0	1	0	0	0	0	1	0	0	0	0	0	1	1	1	1	1	0	1	1	1	1	0
Veronica henryi	0	0	0	0	0	0	0	0	0	0	0	0	0	0	0	0	0	0	0	0	1	0	0	0	1	0	0	0	0	0	0	0	1	0	0	0	0	0	1	0	1	0	0	0	0	0	0	0	0
Taraxacum mongolicum	0	0	0	0	0	0	0	0	1	0	0	0	0	0	0	0	0	0	0	0	0	0	1	0	0	0	0	0	0	0	0	0	0	0	0	0	0	0	0	0	1	0	0	0	0	0	0	0	0
Cardamine stenoloba	0	0	0	0	0	0	0	0	0	0	0	0	0	0	0	0	0	0	0	0	0	0	0	0	0	0	0	0	1	0	1	0	0	0	0	1	0	0	0	0	0	0	0	0	0	0	0	0	0
Rubia cordifolia	0	0	0	0	0	0	0	0	0	0	0	0	0	0	0	0	0	0	0	0	0	0	0	0	0	0	0	0	0	0	0	0	0	0	0	0	0	0	0	0	0	0	0	0	0	0	0	0	0
Lespedeza thunbergii subsp. formosa	0	0	0	0	0	0	0	0	0	0	0	0	0	0	0	0	0	0	0	0	0	0	0	0	0	0	0	0	0	0	0	0	0	0	0	0	0	0	0	0	0	0	0	0	0	0	0	0	0
Polygonum lapathifolium	0	0	0	0	0	0	0	0	0	0	0	0	0	0	0	0	0	0	0	0	0	0	0	0	0	0	0	0	0	0	0	0	0	0	0	0	0	0	0	0	0	0	0	0	0	0	0	1	0
Ligularia veitchiana	0	0	1	0	0	0	0	0	0	0	0	0	0	0	0	0	0	0	0	0	0	0	0	0	0	0	0	0	0	0	0	0	0	0	0	0	0	0	1	0	0	0	0	0	0	0	0	0	0
Anaphalis aureopunctata	0	0	1	0	0	0	0	0	1	0	1	0	0	1	0	0	1	1	0	1	1	1	1	0	1	0	0	1	0	0	0	0	0	0	0	0	0	0	0	1	1	1	1	0	0	0	0	1	0
Stellaria chinensis	0	0	0	0	0	0	0	0	0	0	0	0	0	0	0	0	0	0	0	0	0	0	0	0	0	0	0	0	0	0	0	0	0	0	0	0	0	0	0	0	0	0	0	0	0	0	0	0	0
Hypericum erectum	1	0	1	1	1	1	1	1	1	0	0	0	1	1	1	1	1	0	0	1	1	1	1	0	1	0	0	1	0	0	0	0	1	0	0	0	0	0	1	0	1	1	1	0	0	0	0	0	0
Hemerocallis fulva	0	0	0	0	0	0	0	0	0	0	0	0	0	0	0	0	0	0	0	0	0	0	0	0	0	0	0	0	0	0	0	0	0	0	0	0	0	0	0	0	0	0	0	0	0	0	0	0	0
Inula hupehensis	1	0	1	1	1	0	0	0	1	0	0	0	1	1	1	1	0	0	0	0	1	1	1	0	1	0	0	1	0	0	0	0	1	0	0	0	0	1	1	1	1	1	1	0	0	0	0	0	0
Commelina communis	0	0	1	0	1	0	0	0	0	0	0	0	0	0	0	0	0	0	0	0	0	0	0	0	1	0	0	0	0	0	0	0	1	0	0	0	0	0	0	0	0	0	0	0	0	0	0	0	0
Erigeron annuus	1	0	1	1	1	0	0	0	1	1	0	0	0	1	0	0	1	1	0	1	1	1	1	0	1	0	0	0	0	1	0	0	0	0	0	0	0	1	1	1	1	1	1	0	0	1	0	0	0
Oenothera stricta	0	0	1	0	1	1	0	1	1	0	0	0	0	0	0	0	0	0	0	0	0	0	0	0	0	0	0	0	0	0	0	0	0	0	0	0	0	0	0	0	0	0	0	0	0	0	0	0	0
Lysimachia stenosepala	0	0	1	0	0	0	0	0	0	0	0	0	0	0	0	0	0	0	0	0	0	1	0	0	0	0	0	0	0	0	0	0	1	0	0	0	0	1	0	0	0	0	0	0	0	0	0	0	0
[truncated: 104 more columns]

## Sheet: Supplementary Table 4
	Plants			Pollinators
	R2	P	slope	R2	P	slope
Vd matrix	0.97	< 0.0001	1.516	0.83	< 0.0001	1.562
Pd matrix	0.98	< 0.0001	1.331	0.9	< 0.0001	1.378
VdPd matrix	0.97	< 0.0001	1.501	0.92	< 0.0001	1.529
Pn matrix	0.97	< 0.0001	1.371	0.86	< 0.0001	1.418
VdPdPn	0.97	< 0.0001	1.472	0.91	< 0.0001	1.487

## Sheet: Supplementary Table 5
(a)	Module 1	Module 2	Module 3	Module 4	Module 5
Species	25	21	24	39	47
Within-module links gained	25	13	20	7	54
Between-module links gained	15	7	16	27	46
% Within-module link gain*	58.0 ± 8.8	31.2 ± 7.6	50.9 ± 9.0	12.6 ± 4.2	37.0 ± 5.3
% Between-module link gain†	26.4 ± 7.3	19.4 ± 5.9	37.7 ± 7.1	10.4 ± 4.0	27.7 ± 5.5
(b)	Module 1	Module 2	Module 3	Module 4	Module 5	Module 6	Module 7
Species	25	47	26	23	20	34	19
Within-module links gained	10	15	0	6	5	7	5
Between-module links gained	5	13	3	6	0	6	2
% Within-module link gain*	41.1 ± 9.5	24.8 ± 6.2	0	22.9 ± 8.7	30.5 ± 10.3	23.3 ± 7.0	27.8 ± 10.3
% Between-module link gain†	27.5 ± 8.6	7.9 ± 3.6	4.9 ± 4.0	17.7 ± 7.6	10.3 ± 6.9	2.1 ± 1.6	16.1 ± 8.6
* Per cent of potential within-module links gained with the addition of pollen data (mean ± SE).
† Per cent of potential between-module links gained with the addition of pollen data (mean ± SE).

## Sheet: Supplementary Table 6
Dataset	Mean ± s.e.m.		Output models
	Within	Between	Test stat.	d.f.	P	models	AIC
Vd + Pd	0.36 ± 0.03	0.24 ± 0.03	-3.29	308	0.001	GLMM	315.3
VdPd + Pn	0.24 ± 0.03	0.11 ± 0.02	-6.139	384	<0.0001	GLMM	256.8

## Sheet: Supplementary Table 7
Linear regression	F-statistic	d.f.	Adjusted R-squared	P
abundance and s for plants	47.97	23	0.6618	4.634e-07
abundance and s for Pollinators	423.7	113	0.7876	< 2.2e-16
